# Supplementary material for: Predicted Global Redistribution of Lagria nigricollis (Coleoptera: Tenebrionidae) Under Future Climate Change
Source: Insects. 2025 Dec 3;16(12):1227. doi: 10.3390/insects16121227 (PMC12733788; doi:10.3390/insects16121227)
Supplement: Supplementary file 1 [file insects-16-01227-s001.zip]

Archive with 1 entries (1 files):
- insects-3947014-supplementary.pdf
